# Supplementary material for: Phase-contrast magnetic resonance imaging to assess renal perfusion: a systematic review and statement paper
Source: MAGMA. 2019 Aug 17;33(1):3–21. doi: 10.1007/s10334-019-00772-0 (PMC7210220; doi:10.1007/s10334-019-00772-0)
Supplement: Supplementary file 2 — Supplementary file2 (XLSX 44 kb) [file 10334_2019_772_MOESM2_ESM.xlsx]

## Sheet: Review
	Author	Journal	Year	Aim	Multi/Retro/Pro (M/R/P)	Reproducibility	Type of Reproducibility	Study with Intra/Interobserver variability	Intra/Interobserver variability	Follow up	Disease	Disease Comments	Gender	Healthy	Patient	F	M	Average	Median	Range	%F	%M	Technique GFR	GFR [ml/min] per 1.73m^2	Technique eGRF	eGFR [ml/min]	Serum Creatinine [mg/dl]	Preparation before MRI	Field Intensity	MR Vendor	PC Sequence	d from Aorta/Stenosis [mm]	Dimension (D)	Respiratory Gating	Cardiac Gating	TR [ms]	TE [ms]	Flip Angle [°]	FOV [cm^2]	Voxel Size [mm^2]	Matrix	Velocity econding [cm/s]	Phases Encoding	View/Segment	Slice Thickness [mm]	Bandwidth [Hz/pixel]	Software	ROI	How flow is calculated
	Sommer G.	Investigative Radiology	1992	To assess the ability of a cardiac-gated PC MRI technique to measure RBF noninvasively in humans	P	yes	Acquisition -> high	no	NA	NA	Healthy	NA	F+M	9	NA	1	8	NA	NA	26-68	NA	NA	NA	NA	NA	NA	NA	NA	NA	NA	Cine	10. A	NA	yes	yes	25	10	30	24x24	NA	256x128	100	NA	NA	4	NA	background corrections	NA	Renal Artery (Assumed total)
	Wolf R. L.	American Journal of Roentgenology	1993	to compare cine phase-contrast MR imaging with renal clearance of p-aminohippurate for measuring normal renal blood flow.	P	no	NA	no	NA	NA	Healthy	NA	NA	10	NA	NA	NA	38	NA	24-56	NA	NA	NA	NA	NA	NA	NA	NA	1.5	NA	Cine	NA	2	yes	NA	26	12	20	28x28	NA	256x256	100 or 150	NA	NA	5	NA	NA	placed over the vessel of interest and applied to the corresponding velocity (phase-difference) image.	Renal Artery (total)
	Wolf R. L.	American Journal of Roentgenology	1993	to compare cine phase-contrast MR imaging with renal clearance of p-aminohippurate for measuring normal renal blood flow.	P	no	NA	no	NA	NA	Healthy	NA	NA	10	NA	NA	NA	38	NA	24-56	NA	NA	NA	NA	NA	NA	NA	NA	1.5	NA	Cine	NA	2	yes	NA	27	12	20	28x28	NA	256x256	150	NA	NA	5	NA	NA	placed over the vessel of interest and applied to the corresponding velocity (phase-difference) image.	Aorta (above and below)
	Debatin J. F.	Radiology	1994	To compare the accuracy of 16-frame cine PC MR imaging with those of two breath-hold PC techniques in the measurement of renal artery blood flow	P	no	NA	no	NA	NA	CKD	Membranous Glomerulonephritis/Systemic Lupus Erythematosus/Focal Sclerosis	F+M	NA	8	5	3	40	NA	24-60	NA	NA	NA	> 75	NA	NA	< 1.2	NA	1.5	GE	2D Cine PC + Six-Frame TRIADS	10.-15 A	2	Breath-Hold	NA	24	10	45	20x20	NA	128x256	100	NA	NA	5	NA	Flow calculations were preceded by correction for eddy current- induced phase shifts by linear fit to the apparent velocities in static regions not containing flowing spins, surrounding the vessel of interest (first-order background correction).	In house semi-automatic software for ROI	Renal Artery (total)
	Debatin J. F.	Radiology	1994	To compare the accuracy of 16-frame cine PC MR imaging with those of two breath-hold PC techniques in the measurement of renal artery blood flow	P	no	NA	no	NA	NA	CKD	Membranous Glomerulonephritis/Systemic Lupus Erythematosus/Focal Sclerosis	F+M	NA	8	5	3	40	NA	24-60	NA	NA	NA	> 75	NA	NA	< 1.2	NA	1.5	GE	Conventional Cine	10.-15 A	NA	NO	NA	24	10	45	20x20	NA	128x256	100	NA	NA	5	NA	Flow calculations were preceded by correction for eddy current- induced phase shifts by linear fit to the apparent velocities in static regions not containing flowing spins, surrounding the vessel of interest (first-order background correction).	In house semi-automatic software for ROI	Renal Artery (total)
	Myers B. D.	Transplantation	1994	To present no noninvasive method (PC-cine-MRI) that reliably measures blood flow in the poorly functioning renal allograft	P	no	NA	no	NA	NA	Healthy	NA	NA	104	NA	NA	NA	NA	NA	NA	NA	NA	To be equated with the time-averaged clearance of inulin	50 ± 1	NA	NA	NA	NA	NA	NA	NA	NA	NA	NA	NA	NA	NA	NA	NA	NA	NA	NA	NA	NA	NA	NA	NA	NA	Vein
	Myers B. D.	Transplantation	1994	To present no noninvasive method (PC-cine-MRI) that reliably measures blood flow in the poorly functioning renal allograft	P	no	NA	no	NA	NA	Transplanted Kidney	NA	NA	NA	14	NA	NA	NA	NA	NA	NA	NA	To be equated with the time-averaged clearance of inulin	76 ± 4	NA	NA	70 - 140 (μmol/l)	NA	1.5	GE	Cine	NA	NA	yes	ECG	25	12	NA	NA	NA	NA	50	NA	NA	4	NA	background correction + Dedicated software (ROI Outline)	drawn to outline the allograft vein	Vein
	Maier S. E.	Journal of Magnetic Resonance Imaging	1995	To evaluate Renal Artery Velocity Mapping with MR Imaging	P	no	NA	no	NA	NA	Healthy	NA	F+M	6	NA	1	5	39	NA	25-77	NA	NA	NA	NA	NA	NA	NA	NA	1.5	Philips	velocity maps	NA	NA	NO	Prospective	25	38	30	30x30	NA	NA	NA	256	NA	10 or 15	NA	dedicated program	drawn manually	Renal Artery (total) + Aorta (above and below)
	Maier S. E.	Journal of Magnetic Resonance Imaging	1995	To evaluate Renal Artery Velocity Mapping with MR Imaging	P	no	NA	no	NA	NA	Renovascular disease	FMD/arteriosclerotic stenosis/agenesis of the right kidney	M	NA	3	NA	3	25-55-34 (based on different diseases	NA	NA	NA	NA	NA	NA	NA	NA	NA	NA	1.5	Philips	velocity maps	NA	NA	NO	Prospective	25	38	30	30x30	NA	NA	NA	256	NA	10 or 15	NA	dedicated program	drawn manually	Renal Artery (total) for fibromuscular hyperplasia and arteriosclerotic stenosis; Renal artery (Single, right) for agenesis
	Thornsen C.	Journal of Magnetic Resonance Imaging	1995	To investigate the performance of a segmented k-apace velocity mapping protocol for rmal artery flow determination	P	yes	phantom ->good	no	NA	NA	Healthy	NA	F+M	6	NA	1	5	25	NA	21-28	NA	NA	NA	NA	NA	NA	NA	NA	1.5	Siemens	segmented k-space	10. A	NA	breath-hold	ECG	NA	6	8.-20	NA	1.4X1.4	256X256	100	NA	NA	8	NA	house software to: (a) if necessary, manual correction of vessel positioning between corresponding "+" and '*-" images in steps of one voxel in both orthogonal image directions; (b) pixel by pixel image subtraction between "+" and "-'' images; (cl linear phase correction in both orthogonal image directions; [d) calculation of average flow velocities from background- corrected phase average values…	NA	Renal artery (Single, left)
	Thornsen C.	Journal of Magnetic Resonance Imaging	1995	To investigate the performance of a segmented k-apace velocity mapping protocol for rmal artery flow determination	P	yes	phantom ->good	no	NA	NA	Healthy	NA	F+M	6	NA	1	5	25	NA	21-28	NA	NA	NA	NA	NA	NA	NA	NA	1.5	Siemens	segmented k-space	10. A	NA	NO	ECG	NA	6	8.-20	NA	1.4X1.4	256X256	100	NA	NA	8	NA	house software to: (a) if necessary, manual correction of vessel positioning between corresponding "+" and '*-" images in steps of one voxel in both orthogonal image directions; (b) pixel by pixel image subtraction between "+" and "-'' images; (cl linear phase correction in both orthogonal image directions; [d) calculation of average flow velocities from background- corrected phase average values…	NA	Renal artery (Single, left)
	Schoenberg S. O.	Radiology	1997	To analyze the blood flow dynamics in renal artery stenosis with high-temporal-resolution cine PC MR flow measurements	P	no	NA	no	NA	NA	Healthy	NA	NA	3	NA	NA	NA	27 ± 6	NA	21-57	NA	NA	NA	NA	NA	NA	0.6 - 1.2	NA	1.5	Siemens	Cine	10.-20 S	NA	22-inch (55-cm)-wide bandage	yes	16	6	NA	22x22	NA	256X256	150	NA	NA	6	195	In-house program	manual drawn (excluding values exceeding threshold)	Renal artery (Single)
	Schoenberg S. O.	Radiology	1997	To analyze the blood flow dynamics in renal artery stenosis with high-temporal-resolution cine PC MR flow measurements	P	no	NA	no	NA	NA	RAS	NA	F+M	NA	23	11	12	57 ± 23	NA	16-74	NA	NA	NA	NA	NA	NA	< 2.5	NA	1.5	Siemens	Cine	10.-20 S	NA	22-inch (55-cm)-wide bandage	yes	16	6	NA	22x22	NA	256X256	150	NA	NA	6	195	In-house program	manual drawn (excluding values exceeding threshold)	Renal artery (Single)
	Bock M.	Magnetic Resonance Imaging	1998	To compare IGEPI CINE-PC flow measurement pulse sequence with 16 gradient echoes with a non-breathheld conventional CINE-PC technique	P	no	NA	no	NA	NA	Healthy	NA	NA	10	NA	NA	NA	NA	NA	19-32	NA	NA	NA	NA	NA	NA	NA	NA	1.5	Siemens	IGEPI Cine	NA	NA	Breath-Hold	ECG	30.7	1.6	60	30x30	NA	256x256	70	NA	NA	6	977	NA	manually selected ROI	Renal artery (Single, left)
	Bock M.	Magnetic Resonance Imaging	1998	To compare IGEPI CINE-PC flow measurement pulse sequence with 16 gradient echoes with a non-breathheld conventional CINE-PC technique	P	no	NA	no	NA	NA	RAS	NA	NA	NA	15	NA	NA	NA	NA	NA	NA	NA	NA	NA	NA	NA	NA	NA	1.5	Siemens	Cine	NA	NA	NO	NA	13	NA	NA	NA	NA	256x256	NA	NA	NA	NA	195	NA	manually selected ROI	Renal artery (Single, left)
	Sommer G.	Radiology	1998	To assess the ability of three cine PC-MR imaging techniques to measure normal human RBF in vivo.	P	no	NA	yes	Inter (2) blinded	NA	Healthy	NA	F+M	18	NA	11	7	28	NA	23-45	NA	NA	NA	NA	NA	NA	NA	NA	1.5	GE	Cine TRIADS	10.-20 A	NA	Breath-Hold	yes	19	7.9	45	20x20	NA	256x128	100	NA	NA	4	NA	flow analysis software developed at institution. firstorder background correction for phase shifts caused by factors other than blood flow (primarily, eddy currents)	Automatic ROI definition	Renal artery (Single)
	Sommer G.	Radiology	1998	To assess the ability of three cine PC-MR imaging techniques to measure normal human RBF in vivo.	P	no	NA	yes	Inter (2) blinded	NA	Healthy	NA	F+M	18	NA	11	7	28	NA	23-45	NA	NA	NA	NA	NA	NA	NA	NA	1.5	GE	Cine Rapid Acquisition	10.-20 A	NA	Breath-Hold	yes	55	6.3	45	20x20	NA	188x188	100	NA	NA	4	NA	flow analysis software developed at institution. firstorder background correction for phase shifts caused by factors other than blood flow (primarily, eddy currents)	Automatic ROI definition	Renal artery (Single)
	Sommer G.	Radiology	1998	To assess the ability of three cine PC-MR imaging techniques to measure normal human RBF in vivo.	P	no	NA	yes	Inter (2) blinded	NA	Healthy	NA	F+M	18	NA	11	7	28	NA	23-45	NA	NA	NA	NA	NA	NA	NA	NA	1.5	GE	Cine non-breath-hold Rapid Acquisition	10.-20 A	NA	yes	yes	55	6.3	45	20x20	NA	188x188	100	NA	NA	4	NA	flow analysis software developed at institution. firstorder background correction for phase shifts caused by factors other than blood flow (primarily, eddy currents)	Automatic ROI definition	Renal artery (Single)
	Binkert C. A.	Kidney International	1999	to investigate the relationship between renal artery morphology, renal blood intraveflow volume, and renal parenchyma in patients with renovascular disease using MR techniques in an attempt to define revascularization therapy.	P	no	NA	no	NA	NA	Renovascular disease	Atherosclerotic disease and FMD	F+M	NA	65	27	38	60	NA	24-83	NA	NA	NA	NA	NA	NA	NA	NA	1.5	GE	Fastcard	10. A	NA	Breath-Hold	Prospective	11	5	45	24 to 30 (24x24 etc)	NA	256x160	80	NA	6	NA	NA	semiautomated analysis program on a SPARC 10 workstation	Automated edge detection was used to define the exact area of vessel within the operator-defined ROI using a threshold of 40% of the maximum intraluminal signal intensity	Renal artery (Single)
	Binkert C. A.	Kidney International	1999	to investigate the relationship between renal artery morphology, renal blood intraveflow volume, and renal parenchyma in patients with renovascular disease using MR techniques in an attempt to define revascularization therapy.	P	no	NA	no	NA	NA	Controls (without evidence of significant renovascular disease or severe renal insufficiency as the standard of reference for “normal renal volume”)	NA	F+M	NA	36 (in groups of 65 people)	/	/	/	/	/	NA	NA	NA	NA	NA	NA	NA	NA	1.5	GE	Fastcard	10. A	NA	Breath-Hold	Prospective	11	5	45	24 to 30 (24x24 etc)	NA	256x160	80	NA	6	NA	NA	semiautomated analysis program on a SPARC 10 workstation	Automated edge detection was used to define the exact area of vessel within the operator-defined ROI using a threshold of 40% of the maximum intraluminal signal intensity	Renal artery (Single)
	Lee V. S.	American Journal of Roentgenology	1999	To investigate the usefulness of phase-contrast MR imaging to measure renal artery velocity waveforms. To examine whether an ACE inhibitor improves the diagnostic accuracy of waveform analysis	P	no	NA	no	NA	NA	Renovascular disease	Hypertension/Atherosclerotic disease/Flank Bruit/Hypertensive retinopathy	F+M	NA	35	20	15	63 ± 14	NA	28-82	NA	NA	NA	NA	NA	NA	NA	NA	1.5	Siemens	Cine	NA	NA	NO	ECG	24	5	30	35x35	NA	128x256	75	NA	NA	8	NA	Sparc 5 workstation using modified Interactive Data Language software developed in house. Velocity images were produced using the standard algorithm	NA	Renal Artery (total) for Hypertension and peripheral vascular disease; Renal artery (Single, right) for Hypertension
	de Haan M. W.	European Radiology	2000	to evaluate the validity and reproducibility of breath-hold and respiratory triggered PC MR imaging techniques in the measurement of renal artery blood flow	P	no	NA	yes	Inter -> good	NA	Healthy	NA	F+M	12	NA	4	8	35	NA	23-48	NA	NA	NA	NA	NA	NA	NA	NA	1.5	Philips	Turbo Gradient-echo	8.-15 A	NA	Breath-Hold	yes	12	7	25	18x9	1.4x1.9	128x96	120	NA	NA	7	NA	contour detection program	The employed automated ROI definition algorithm defined the region on the PC-MR images bounded by an operator-defined ellipsis drawn generously around the vessel on the modulus images	Renal Artery (total)
	de Haan M. W.	European Radiology	2000	to evaluate the validity and reproducibility of breath-hold and respiratory triggered PC MR imaging techniques in the measurement of renal artery blood flow	P	no	NA	yes	Inter -> good	NA	Healthy	NA	F+M	12	NA	4	8	35	NA	23-48	NA	NA	NA	NA	NA	NA	NA	NA	1.5	Philips	Turbo Gradient-echo	8.-15 A	NA	yes	yes	12	7	25	18x9	1.4x1.9	128x96	120	NA	NA	7	NA	contour detection program	The employed automated ROI definition algorithm defined the region on the PC-MR images bounded by an operator-defined ellipsis drawn generously around the vessel on the modulus images	Renal Artery (total)
	Binkert C. A.	CardioVascular and Interventional Radiology	2001	To investigate whether MR-based renal artery flow measurements relative to renal parenchymal volume can predict clinical outcome following PTRA	P	no	NA	yes	Inter (2) R-> excellent	NA	RAS, Renovascular disease	FMD	F+M	NA	23	10	13	64	NA	47-82	NA	NA	NA	NA	NA	NA	Benefit of PTRA (Responders) 136 ± 89; No benefit (noresponders) 156 ± 92 (μmol/l)	NA	1.5	GE	Cine	10.-15 A or S	NA	Breath-Hold	yes	11	5	45	24 to 30 (24x24 etc)	NA	256x160	80	NA	6	NA	NA	semi-automated analysis on a SPARC 10 workstation	Manual ROI size definition + automated edge detection	Renal artery (Single)
	Schoenberg S. O.	American Society of Nephrology	2002	to compare the diagnostic value of 3D-Gd-MRA with cine phase–contrast flow measurements (PC-flow) to DSA findings in terms of interobserver and intermodality variability.	R	no	NA	yes	Inter (3)	NA	Renovascular disease	Atherosclerotic Renal Artery	F+M	NA	23	13	10	59	NA	46-76	NA	NA	NA	NA	NA	NA	NA	NA	1.5 (1-2t PC)	Siemens/GE	Cine	10 A or 10-20 S	NA	NA	prospective/retrospective	13/18	06/.05	NA	22x22	NA	256x256	75/70	NA	NA	6	NA	correction for phase noise and aliasing	NA	(1-2t PC) Renal artery (Single) for grade 3 stenosis
	Schoenberg S. O.	American Society of Nephrology	2002	to compare the diagnostic value of 3D-Gd-MRA with cine phase–contrast flow measurements (PC-flow) to DSA findings in terms of interobserver and intermodality variability.	P	no	NA	yes	Inter (3)	NA	RAS	NA	F+M	NA	60	21	39	47	NA	30-81	NA	NA	NA	NA	NA	NA	NA	NA	1.5 (1-2t PC)	Siemens/GE	Cine	10 A or 10-20 S	NA	NA	prospective/retrospective	13/18	06/.05	NA	22x22	NA	256x256	75/70	NA	NA	6	NA	correction for phase noise and aliasing	NA	(1-2t PC) Renal Artery (total) for grade 2 stenosis; Renal artery (Single) for grade 2 stenosis-other patients
	King B. F.	Kidney International	2003	To evaluate RBF as a surrogate marker of disease severity has received little attention	P	yes	phantom -> Excellent	yes	intra and inter -> Excellent	NA	ADPKD	NA	F+M	NA	127	81	46	32.9 ± 8.2	NA	>15 and <46	NA	NA	iothalamate clearances	99.1 ± 23.0	from Creatinine Clearance	> 70	NA	before breakfast	1.5	GE	fast gradient echo	NA	2	NA	retrospective	3.-5	8.-10	20	14 to 20 (14x14 etc)	NA	NA	100	224 to 256	NA	5	NA	FLOW software	Semiautomated or manual techniques were employed for definition of the vessel borders	Renal artery (Single)
	King B. F.	Kidney International	2003	To evaluate RBF as a surrogate marker of disease severity has received little attention	P	yes	phantom -> Excellent	yes	intra and inter -> Excellent	NA	ADPKD	NA	F+M	NA	127	81	46	32.9 ± 8.2	NA	>15 and <46	NA	NA	iothalamate clearances	99.1 ± 23.0	from Creatinine Clearance	> 70	NA	before breakfast	1.5	Philips	fast gradient echo	NA	2	NA	yes	18.-36	8.-16	35	20x20	NA	NA	100	160 to 224	NA	5	NA	FLOW software	Semiautomated or manual techniques were employed for definition of the vessel borders	Renal artery (Single)
	Michaely H. J.	Investigative Radiology	2004	To differentiate healthy kidneys from diseased kidneys, with MR examination with measurements of renal arterial blood flow and parenchymal perfusion	P	no	NA	no	NA	NA	Healthy	NA	F+M	24	NA	14	10	NA	NA	23-31	NA	NA	NA	NA	NA	NA	1.1 ± 0.3	NA	1.5	Siemens	Cine FLASH	NA	NA	NA	ECG	13	5	30	NA	NA	224x256	NA	NA	NA	6	NA	software ARGUS for flow evaluation and correction of background signal and aliasing correction	NA	Renal artery (Single)
	Michaely H. J.	Investigative Radiology	2004	To differentiate healthy kidneys from diseased kidneys, with MR examination with measurements of renal arterial blood flow and parenchymal perfusion	P	no	NA	no	NA	NA	RAS, CKD and Renovascular disease	FMD, or from primary parenchymal disease, glomerulonephritis or from combined disease	F+M	NA	46	20	26	NA	NA	42-68	NA	NA	NA	NA	NA	NA	1.4 ± 0.8	NA	1.5	Siemens	Cine FLASH	NA	NA	NA	ECG	13	5	30	NA	NA	224x256	NA	NA	NA	6	NA	software ARGUS for flow evaluation and correction of background signal and aliasing correction	NA	Renal artery (Single)
	Bax L.	Vascular and Interventional Radiology	2005	To assess the validity and the direct, short-term, and long-term reproducibilityof RBF measurements with PC MR imaging	P	yes	Short and long-term	yes	Inter (2)	NA	Healthy	NA	NA	20	NA	NA	NA	29		24-51	NA	NA	NA	NA	NA	NA	NA	NA	1.5 (1-2t PC)	Philips	Cine	10 - 15 A	NA	NO	retrospective	8.9	4.7	25	20x20	NA	208x256	100	NA	NA	6	NA	NA	an elliptical ROI was manually drawn generously around the vessel in one heart phase by one observer and copied to the other phases. Visually, all phases were screenedto correct positioning of the region of interest; it was adjusted if necessary	Renal Artery (total) + Aorta (above and below)
	Bax L.	Vascular and Interventional Radiology	2005	To assess the validity and the direct, short-term, and long-term reproducibilityof RBF measurements with PC MR imaging	P	yes	Short and long-term	yes	Inter (2)	NA	Healthy	NA	NA	19	NA	NA	NA	41	NA	26-65	NA	NA	NA	NA	NA	NA	NA	NA	1.5 (1-2t PC)	Philips	Cine	NA	NA	NO	retrospective	16	3.7	25	35x35	NA	352x512	120	NA	NA	5	NA	NA	an elliptical ROI was manually drawn generously around the vessel in one heart phase by one observer and copied to the other phases. Visually, all phases were screenedto correct positioning of the region of interest; it was adjusted if necessary	Renal Artery (total) + Aorta (above and below)
	Bax L.	Vascular and Interventional Radiology	2005	To assess the validity and the direct, short-term, and long-term reproducibilityof RBF measurements with PC MR imaging	P	yes	Short and long-term	yes	Inter (2)	NA	Healthy	NA	F+M	13	NA	7	6	NA	NA	40-50	NA	NA	NA	NA	NA	F 90 ± 9; M 99 ± 11 (1.73m^2)	NA	NA	/	Philips	/	/	NA	/	/	/	/	/	/	/	/	/	/	/	/	/	/	/	Renal artery (Single) + Renal Artery (total)
	Bax L.	Vascular and Interventional Radiology	2005	To assess the validity and the direct, short-term, and long-term reproducibilityof RBF measurements with PC MR imaging	P	yes	Short and long-term	yes	Inter (2)	NA	Healthy	NA	F+M	8	NA	4	4	NA	NA	50-60	NA	NA	NA	NA	NA	F 80 ± 17; M 86 ± 5 (1.73m^2)	NA	NA	/	Philips	/	/	NA	/	/	/	/	/	/	/	/	/	/	/	/	/	/	/	Renal artery (Single) + Renal Artery (total)
	Bax L.	Vascular and Interventional Radiology	2005	To assess the validity and the direct, short-term, and long-term reproducibilityof RBF measurements with PC MR imaging	P	yes	Short and long-term	yes	Inter (2)	NA	Healthy	NA	F+M	11	NA	7	4	NA	NA	60-70	NA	NA	NA	NA	NA	F 64 ± 9; M 66 ± 5 (1.73m^2)	NA	NA	/	Philips	/	/	NA	/	/	/	/	/	/	/	/	/	/	/	/	/	/	/	Renal artery (Single) + Renal Artery (total)
	Bax L.	Vascular and Interventional Radiology	2005	To assess the validity and the direct, short-term, and long-term reproducibilityof RBF measurements with PC MR imaging	P	yes	Short and long-term	yes	Inter (2)	NA	Healthy	NA	F+M	9	NA	4	5	NA	NA	>70	NA	NA	NA	NA	NA	F 64 ± 10; M 55 ± 6 (1.73m^2)	NA	NA	/	Philips	/	/	NA	/	/	/	/	/	/	/	/	/	/	/	/	/	/	/	Renal artery (Single) + Renal Artery (total)
	Park J. B.	Magnetic Resonance Imaging	2005	To verify the potential of ungated spiral phasecontrast for rapid measurement of renal artery blood flowin vivo	P	no	NA	no	NA	NA	Healthy	NA	F+M	11	NA	2	9	NA	NA	24-30	NA	NA	NA	NA	NA	NA	NA	NA	1.5 (1-2t PC)	GE	USPC	NA	NA	Breath-Hold	NO	15	3.5	30	30x30	NA	NA	100	NA	NA	10	NA	NA	defined by thresholding technique	Renal artery (Single)
	Park J. B.	Magnetic Resonance Imaging	2005	To verify the potential of ungated spiral phasecontrast for rapid measurement of renal artery blood flowin vivo	P	no	NA	no	NA	NA	Renal Failure	NA	M	NA	1	NA	1	85	NA	NA	NA	NA	NA	NA	NA	NA	NA	NA	1.5 (1-2t PC)	GE	USPC	NA	NA	NO	NO	15	3.5	30	24x24	NA	NA	100	NA	NA	10	NA	NA	defined by thresholding technique	Renal artery (Single)
	Hackstein N.	American Journal of Roentgenology	2006	To assess the effect of an IV injection of iodinated radiographic contrast medium on human renal blood flow using cine phase-contrast MRI	P	no	NA	yes	Inter/Intra	NA	Healthy	NA	F+M	12	NA	4	8	25	NA	23-28	NA	NA	NA	NA	NA	NA	< 1.5	The volunteers had all fasted overnight, and neither caffeinated nor nicotine-containing or other stimulating products were allowed before the examination. The volunteers were instructed to drink 500 mL of fluid such as water or juice at least 1 hour before the examination to provide constant conditions of hydration and renal activity.	1.5	Philips	Cine (gradient-echo)	NA	2	Breath-Hold	ECG	5	2.8	15	35x35	1.99x2.57	NA	150	NA	8	8	NA	NA	Initially, the ROI was placed manually in one frame, Then a semiautomated method provided by the software of the MR workstation was used to copy this ROI to all other 19 frames	Renal artery (Single)
	Torres V. E.	Clinical Journal of the American Society of Nephrology	2007	to examine the changes in RBF, renal volume, and GFR over time and whether changes in RBF are associated with and possibly contribute to the structural and functional progression of ADPKD	M + P	no	NA	no	NA	1 -2-3 years	ADPKD	NA	F+M	NA	131	49	82	31.5	NA	15-46	NA	NA	nonradiolabeled iothalamate clearance technique	98.7 ± 2.0	MDRD	85.2 ± 2.24 (1.73m^2)	1.00 ± 0.02	NA	1.5	GE + Philips	Fast Gradient Echo	NA	2	NA	Retrospective	8.-10	3.-5	20	14 to 20 (14x14 etc)	NA	NA	100	224-256	NA	5	NA	Semiautomated or manual FLOW software version	NA	Renal Artery (Assumed total)
	Jin N.	Magnetic Resonance Imaging	2009	To demonstrate the feasibility of using a freebreathing respiratory self-gated approach for abdominal PC blood flow measurements	P	no	NA	yes	Inter for Image Quality Analysis (2) -> good	NA	Healthy	NA	F+M	8	NA	4	4	NA	NA	NA	NA	NA	NA	NA	NA	NA	NA	NA	1.5	Siemens	PC	NA	NA	Breath-Hold	Retrospective ECG	5.7	3.4	30	30x30	NA	192x192	100	NA	NA	5	NA	ImageJ software	Vessel contours were defined as vessel width at 30% of the maximum intensity of the vessel profile on the magnitude images	Renal artery (Single)
	Jin N.	Magnetic Resonance Imaging	2009	To demonstrate the feasibility of using a freebreathing respiratory self-gated approach for abdominal PC blood flow measurements	P	no	NA	yes	Inter for Image Quality Analysis (2) -> good	NA	Healthy	NA	F+M	8	NA	4	4	NA	NA	NA	NA	NA	NA	NA	NA	NA	NA	NA	1.5	Siemens	RSG-PC	NA	2	yes	NA	4.12	2.06	30	NA	NA	NA	NA	NA	NA	2	NA	ImageJ software	Vessel contours were defined as vessel width at 30% of the maximum intensity of the vessel profile on the magnitude images	Renal artery (Single)
	Prowle J. R.	Cardiorenal Syndromes in Critical Care	2010	To assess the feasibility of measuring RBF by means of CPC-MRI in patients with septic acute kidney injury and to compare measurements in a normal volunteer	P	no	NA	no	NA	NA	Healthy	NA	M	1	NA	NA	1	NA	36	NA	NA	NA	NA	NA	Cr-EDTA clearance	120	78 (μmol/l)	NA	NA	NA	Cine	NA	NA	Breath-Hold	ECG	NA	NA	NA	NA	NA	NA	NA	NA	NA	NA	NA	NA	NA	Renal Artery (Assumed total)
	Prowle J. R.	Cardiorenal Syndromes in Critical Care	2010	To assess the feasibility of measuring RBF by means of CPC-MRI in patients with septic acute kidney injury and to compare measurements in a normal volunteer	P	no	NA	no	NA	NA	Septic AKI	NA	M	NA	1	NA	1	NA	54	NA	NA	NA	NA	NA	Cr-EDTA clearance	11	62 (μmol/l)	NA	NA	NA	Cine	NA	NA	Breath-Hold	ECG	NA	NA	NA	NA	NA	NA	NA	NA	NA	NA	NA	NA	NA	Renal Artery (Assumed total)
	Prowle J. R.	Cardiorenal Syndromes in Critical Care	2010	To assess the feasibility of measuring RBF by means of CPC-MRI in patients with septic acute kidney injury and to compare measurements in a normal volunteer	P	no	NA	no	NA	NA	Established AKI	NA	M	NA	1	NA	1	NA	74	NA	NA	NA	NA	NA	Cr-EDTA clearance	5	110 (μmol/l)	NA	NA	NA	Cine	NA	NA	Breath-Hold	ECG	NA	NA	NA	NA	NA	NA	NA	NA	NA	NA	NA	NA	NA	Renal Artery (Assumed total)
	Cortsen M.	Acta Radiologica	2010	to measure RBF in a group of patients with impaired kidney function	P	no	NA	no	NA	NA	Polycystic kidney disease, CKD	nephrosclerosis/ chronic glomerulonephritis/chronic nephropathy/chronic pyelonephritis	F+M	NA	9	3	6	59	NA	49-73	NA	NA	NA	NA	Cr-EDTA clearance	35.44	NA	NA	1.5	Siemens	velocity mapping	10 A.	NA	yes	ECG	50	6	NA	35X35	1.4X1.4	256X256	NA	NA	NA	8	NA	background correction the phase and conversion to linear velocity	NA	Renal Artery (total)
	Dambreville S.	Magnetic Resonance Imaging	2010	to evaluate reliability of current technology for measurement of renal arterial blood flow by breath-held velocity-encoded MRI	P	yes	1) with phantom -> high ;2) Two times with same Scanner for 4 weeks -> good	yes	Inter and intra -> very good	NA	Healthy	NA	NA	6	NA	2	4	NA	NA	24-39	NA	NA	NA	NA	NA	NA	0.7-1.2	NA	1.5	Philips	FE-EPI	NA	NA	Breath-Hold	Prospective	18-27	9.-11	35	20x20	NA	NA	100	192-224	NA	6	92	Blade 100 workstation + The FLOW software	semi-automated (Manual + FLOW)	Renal artery (Single)
	Dambreville S.	Magnetic Resonance Imaging	2010	to evaluate reliability of current technology for measurement of renal arterial blood flow by breath-held velocity-encoded MRI	P	yes	1) with phantom -> high ;2) Two times with same Scanner for 4 weeks -> good	yes	Inter and intra -> very good	NA	Healthy	NA	NA	6	NA	2	4	NA	NA	24-39	NA	NA	NA	NA	NA	NA	0.7-1.2	NA	1.5	Philips	FE-EPI	NA	NA	Breath-Hold	Prospective	18-27	9.-11	35	20x20	NA	NA	100	192-224	NA	6	92	Blade 100 workstation + The FLOW software	semi-automated (Manual + FLOW)	Renal Artery (total)
	Irazabal M. V.	Kidney International	2011	to determine whether the level of residual renal function impacts the effect of tolvaptan on GFR and creatinine clearance and hemodynamics	P	no	NA	no	NA	NA	ADPKD	NA	F+M	NA	20	10	10	47.8 ± 8.7	NA	18-60	NA	NA	iothalamate clearances	69.3 ± 34.8	the Cockcroft–Gault equation	>= 30	1.4 ± 0.8	NA	1.5	GE	Fast Gradient Echo	NA	2	NA	yes	8.-10.	3.-5.	20	14 to 20 (14x14 etc)	NA	NA	100	224-256	NA	5	NA	Semiautomated or manual FLOW software version 4	NA	Renal Artery (Assumed total)
	Wittsack H.	Investigative Radiology	2011	To evaluate the influence of pulsatile blood flow on apparent diffusion coefficients (ADC) and the fraction of pseudodiffusion (FP) in the human kidney	P	no	NA	no	NA	NA	Healthy	NA	F+M	6	NA	4	2	31.2 ± 11.3	NA	NA	NA	NA	NA	NA	NA	NA	NA	NA	3	Siemens	Gradient Echo	NA	NA	Breath-Hold	yes	52.25	3.48	NA	32x32	NA	256x256	NA	NA	NA	NA	NA	Syngo Argus Software, Siemens	manually selected ROI	Renal Artery (Assumed total)
	Prowle J. R.	Critical Care Medicine	2012	To measure renal blood flow in septic patients with acute kidney injury using cine PC MR imaging	P	no	NA	no	NA	NA	Healthy	NA	F+M	11	NA	5	6	NA	NA	26-52	NA	NA	NA	NA	MDRD	> 60	NA	NA	1.5	Siemens	Cine	NA	NA	NO	ECG	NA	NA	NA	NA	NA	NA	100	NA	NA	NA	NA	NA	manual definition on anatomical images	Renal Artery (total)
	Prowle J. R.	Critical Care Medicine	2012	To measure renal blood flow in septic patients with acute kidney injury using cine PC MR imaging	P	no	NA	no	NA	NA	Septic AKI	NA	F+M	NA	10	2	8	NA	62.5	39-74	NA	NA	NA	NA	MDRD	53.33 for three patients; >60 for seven patients	44 - 145 (μmol/l)	NA	1.5	Siemens	Cine	NA	NA	NO	ECG	NA	NA	NA	NA	NA	NA	100	NA	NA	NA	NA	NA	manual definition on anatomical images	Renal Artery (total)
	Wentland A. L.	Academic Radiology	2013	to assess the repeatability and internal consistency of flow measurements in the renal arteries and pararenal aorta with the use of standard 2D and novel 4D PC MRI	P	yes	2 Repetitions for both 2D and 4D Acquisition -> No DSS	no	NA	NA	Healthy	NA	F+M	10	NA	4	6	27.4 ± 2.3	NA	24-31	NA	NA	NA	NA	NA	NA	NA	Subjects refrained from food and drink for a minimum of 4 hours	3 (1t PC)	GE	PC	if RBF from Aorta: 5-10 RA; if RBF from RA: 10-15 A	2	Breath-Hold	Prospective	4.92	2.91	20	NA	NA	192x140	100 for RA	NA	NA	6	488.3	MATLAB-based software tool	Automatic ROI definition	Renal artery (Single)
	Wentland A. L.	Academic Radiology	2013	to assess the repeatability and internal consistency of flow measurements in the renal arteries and pararenal aorta with the use of standard 2D and novel 4D PC MRI	P	yes	3 Repetitions for both 2D and 4D Acquisition -> No DSS	no	NA	NA	Healthy	NA	F+M	10	NA	4	6	27.4 ± 2.3	NA	24-31	NA	NA	NA	NA	NA	NA	NA	Subjects refrained from food and drink for a minimum of 4 hours	3 (2t PC)	GE	PC	if RBF from Aorta: 5-10 RA; if RBF from RA: 10-15 A	2	Breath-Hold	Prospective	4.92	2.91	20	NA	NA	192x140	150 for A	NA	NA	6	488.3	MATLAB-based software tool	Automatic ROI definition	Aorta (above and below)
	Wentland A. L.	Academic Radiology	2013	to assess the repeatability and internal consistency of flow measurements in the renal arteries and pararenal aorta with the use of standard 2D and novel 4D PC MRI	P	yes	4 Repetitions for both 2D and 4D Acquisition -> No DSS	no	NA	NA	Healthy	NA	F+M	10	NA	4	6	27.4 ± 2.3	NA	24-31	NA	NA	NA	NA	NA	NA	NA	Subjects refrained from food and drink for a minimum of 4 hours	3 (3t PC)	GE	PC	10-15 A	4	yes	Retrospetive ECG	6.1	2.4	8	NA	NA	NA	150 for RA	NA	NA	NA	488.3	MATLAB-based software tool	Automatic ROI definition	Renal artery (Single)
	Khatir D. S.	Magnetic Resonance Imaging	2014	To determine the reproducibility of renal artery blood flow and blood-oxygenation level dependent in patients with chronic kidney disease and healthy controls	P	yes	Two different Scans-> positive	no	NA	NA	CKD	CKD (STAGE3-4)	F+M	NA	11	1	10	65 ± 15	NA	NA	NA	NA	NA	NA	From Plasma creatinine	29	122 - 300 (μmol/l) Plasma creatinine	NA	1.5 scan 1-2	Siemens	PC	NA	2	yes	ECG	18	3.2	30	32x16	1.25x1.25	NA	100	NA	NA	5	400	NA	NA	Renal artery (Single)
	Khatir D. S.	Magnetic Resonance Imaging	2014	To determine the reproducibility of renal artery blood flow and blood-oxygenation level dependent in patients with chronic kidney disease and healthy controls	P	yes	Two different Scans-> positive	no	NA	NA	Healthy	NA	F+M	9	NA	3	6	43 ± 12	NA	NA	NA	NA	NA	NA	NA	NA	77 ± 13 (μmol/l) Plasma creatinine	NA	1.5 scan 1-2	Siemens	PC	NA	2	yes	ECG	18	3.2	30	32x16	1.25x1.25	NA	100	NA	NA	5	400	NA	NA	Renal artery (Single)
	Steeden J. A.	Magnetic Resonance Imaging	2015	To validate an R-R interval averaged golden angle spiral PCMR sequence against conventional cine PCMR for assessment of RBF in normal volunteers; To investigate the effects of motion and heart rate on the accuracy of flow measurements using an in silico simulation.	P	no	NA	no	NA	NA	Healthy	NA	F+M	20	NA	9	11	NA	30	22-46	NA	NA	NA	NA	NA	NA	NA	NA	1.5 (1t PC)	Siemens	RAGS	NA	NA	Breath-Hold	NA	11.9	2	20	35x35	NA	448x448	100	NA	NA	6	485	in-house OsiriX Plugins semi-automated registration-based segmentation	semi-automated	Renal artery (Single)
	Steeden J. A.	Magnetic Resonance Imaging	2015	To validate an R-R interval averaged goldenangle spiralPCMR sequence against conventional cine PCMR forassessment of RBF in normal volunteers; To investigate the effects of motion and heartrate on the accuracy of flow measurements using an insilico simulation.	P	no	NA	no	NA	NA	Healthy	NA	F+M	20	NA	9	11	NA	30	22-46	NA	NA	NA	NA	NA	NA	NA	NA	1.5 (2t PC)	Siemens	Cine	NA	NA	yes	yes	11.8	4.6	24	30x22.5	NA	464x348	100	NA	NA	6	220	in-house OsiriX Plugins semi-automated registration-based segmentation	semi-automated	Renal artery (Single)
	Spithoven E. M.	European Radiology	2015	to evaluate the feasibility and accuracy of PC- RBF by MRI in ADPKD patients with a wide range of (eGFR) values	P	yes	phantom -> high	yes	Inter (2) and intra (2) -> good	NA	ADPKD	NA	F+M	NA	91	53	38	39.8 ± 11.4	NA	NA	58.2	41.8	NA	NA	CKD-EPI (Chronic Kidney Disease Epidemiology Collaboration) equation	79.2 ± 28.8 (1.73m^2)	NA	NA	1.5	Siemens	fast gradient echo	NA	2	NA	Retrospective	43.6	4	30	32X32	NA	NA	100	260-384	NA	5	NA	ARGUS flow software	manually selected ROI	Renal Artery (total)
	Keegan J.	Journal of Cardiovascular Magnetic Resonance	2015	phase velocity mapping as technique to study temporal patterns of flow and measure resistive and pulsatility indices	P	yes	Inter-study (2 Scanner) -> good	yes	interobserver (2) -> good	NA	Healthy	NA	F+M	10	NA	2	8	NA	NA	24-37	NA	NA	NA	NA	NA	NA	NA	NA	3	Siemens	spiral velocity mapping	NA	NA	Breath-Hold	Retrospective ECG	19	5.2	NA	NA	NA	256X256	150	NA	NA	8	NA	background phase correction	manually selected ROI	Renal artery (Single)
	Khatir D. S.	American Journal of Kidney Disease	2015	To describe the relationship between renal oxygenation, renal artery blood flow, and sodium absorption in patients with CKD and healthy controls	Cross-sectional study-P	no	NA	no	NA	NA	CKD	CKD (STAGE 3 to 5)	F+M	NA	62	NA	NA	61 ± 13.2	NA	NA	28	72	chromium 51–labeled EDTA clearance	36 ± 15	MDRD	34 ± 11 (1.73m^2)	NA	NA	1.5	Siemens	Gradient Echo	NA	2	yes	ECG	18	3.2	30	32x16	1.25x1.25	NA	100	NA	NA	5	400	NA	NA	Renal artery (Single)
	Khatir D. S.	American Journal of Kidney Disease	2015	To describe the relationship between renal oxygenation, renal artery blood flow, and sodium absorption in patients with CKD and healthy controls	Cross-sectional study-P	no	NA	no	NA	NA	Healthy	NA	F+M	24	NA	NA	NA	61.5 ± 12	NA	NA	21	79	chromium 51–labeled EDTA clearance	97 ± 23	NA	NA	NA	NA	1.5	Siemens	Gradient Echo	NA	2	yes	ECG	18	3.2	30	32x16	1.25x1.25	NA	100	NA	NA	5	400	NA	NA	Renal artery (Single)
	van der Bel R.	American Heart Association	2016	To evaluate if with pharmacological modulation of kidney blood flow, renaloxygenation, as assessed by BOLD-MRI, correlates to filtration fraction (ie, glomerular filtration rate/effective renal plasma flow) inhealthy humans	P	no	NA	no	NA	NA	Healthy	NA	F+M	8	NA	3	5	20 ± 1	NA	NA	NA	NA	iothalamate clearances	121	NA	NA	71 ± 11 lmol/L Plasma Creatinine	NA	3	Philips	PC	NA	3	NA	ECG	8.5	5.7	10	20X20	NA	NA	100	NA	NA	3	NA	GTFlow software	NA	Renal Artery (total) (flow in one artery is assumed to be equal to flow in another artery)
	Cox E. F.	Frontiers in Physiology	2017	To evaluate non-invasive assessment of hemodynamics (renal artery blood flow and perfusion), oxygenation (BOLD T2 ∗), and microstructure (diffusion, T1 mapping)	P	no	NA	no	NA	NA	CKD	CKD (STAGE3-4)	F+M	NA	11	3	8	52 ± 14	NA	NA	NA	NA	NA	NA	From Serum Creatinine Concentration	15-66 (1.73m^2)	NA	NA	3	Philips	PC	NA	NA	Breath-Hold	yes	NA	NA	25	NA	NA	NA	100	NA	NA	NA	NA	Q-flow software	placed over the vessel using Q-flow software	Renal artery (Single)
	Cox E. F.	Frontiers in Physiology	2017	To evaluate non-invasive assessment of hemodynamics (renal artery blood flow and perfusion), oxygenation (BOLD T2 ∗), and microstructure (diffusion, T1 mapping)	P	no	NA	yes	Intra -> very good	NA	Healthy	NA	F+M	127	NA	87	40	NA	NA	21-69	NA	NA	NA	NA	NA	NA	NA	NA	3	Philips	PC	NA	NA	Breath-Hold	yes	NA	NA	25	NA	NA	NA	100	NA	NA	NA	NA	Q-flow software	placed over the vessel using Q-flow software	Renal artery (Single)
	Kline T. L.	Abdominal Radiology	2017	To evaluate the reproducibility and utility of quantitative MRI	P	yes	Acquisition -> yes but not the best	yes	Intra (3)	NA	ADPKD	NA	F+M	NA	10	6	4	23.0 ± 3.1	NA	18-30	NA	NA	NA	NA	CKD-EPI Creatinine Equation	110.6 ± 11.7 (1.73m^2)	0.80 ± 0.17	Hydration	3	GE	Cine	NA	2	NA	NA	NA	NA	NA	NA	NA	NA	100	NA	NA	NA	NA	house software	manually selected ROI	Renal Artery (total)
	Kline T. L.	Abdominal Radiology	2017	To evaluate the reproducibility and utility of quantitative MRI	P	yes	Acquisition -> yes but not the best	yes	Intra (3)	NA	Healthy	NA	F+M	10	NA	6	4	22.5 ± 3.0	NA	18-30	NA	NA	NA	NA	CKD-EPI Creatinine Equation	104.7 ± 18.3 (1.73m^2)	0.90 ± 0.14	Hydration	3	GE	Cine	NA	2	NA	NA	NA	NA	NA	NA	NA	NA	100	NA	NA	NA	NA	house software	manually selected ROI	Renal Artery (total)
	van der Bel R.	Clinical Autonomic Research	2018	To study the effects of systemic sympathetic activation elicited by a LBNP on renal blood flowand renal oxygenation in healthy humans	P	no	NA	no	NA	NA	Healthy	NA	F+M	8	NA	3	5	NA	NA	19-31	NA	NA	NA	NA	NA	NA	NA	NA	3	Philips	PC	NA	3	NO	ECG	8.5	5.7	10	20X20	NA	NA	100	NA	NA	3	NA	GTF low version.correction for background phase-offset errors and aliasing	NA	Renal Artery (total) (flow in one artery is assumed to be equal to flow in another artery)
	Khatir D. S.	Journal of Hypertension	2018	To investigate whether a reduction in RVR achieved by adding AVT is superior to adding AnonVT regarding tissue oxygenation and preservation of kidney function	P	no	NA	no	NA	18 Months	CKD	CKD (STAGE 3 to 4)	F+M	42	NA	11	31	62.5 ± 1.8	NA	NA	NA	NA	Chrome-EDTA plasma clearance	36 ± 22	MDRD	15-60 (1.73m^2)	NA	NA	1.5	Siemens	Gradient Echo	NA	2	yes	ECG	18	3.2	30	32x16	1.25x1.25	NA	100	NA	NA	5	400	Mistar	NA	Renal artery (Single)
	Khatir D. S.	Journal of Hypertension	2018	To investigate whether a reduction in RVR achieved by adding AVT is superior to adding AnonVT regarding tissue oxygenation and preservation of kidney function	P	no	NA	no	NA	18 Months	CKD	CKD (STAGE 3 to 4)	F+M	40	NA	12	28	60.4 ± 2.4	NA	NA	NA	NA	Chrome-EDTA plasma clearance	37.4 ± 2.5	MDRD	15-60 (1.73m^2)	NA	NA	1.5	Siemens	Gradient Echo	NA	2	yes	ECG	18	3.2	30	32x16	1.25x1.25	NA	100	NA	NA	5	400	Mistar	NA	Renal artery (Single)
	Eckerbom	American Physiological Society	2019	The use of noninvasive MRI, utilizing PC imaging to estimate total renal blood flow, ASL to estimate regional renal perfusion, BOLD transverse relaxation rate (R2*) to estimate renal tissue oxygenation, and diffusion-weighted imaging and longitudinal relaxation time (T1) to estimate renal tissue properties, provides a powerful tool to study normal renal physiology and parameters proposed to contr…	P	no	NA	no	NA	NA	Healthy	NA	F+M	28	NA	15	13	23.7 ± 5.3	NA	NA	NA	NA	NA	NA	NA	NA	NA	to eat and drink normally and to avoid alcohol and excessive physical exercise before the study	3	Philips	Turbo Field-echo	NA	NA	Breath-Hold	ECG	7.8	3.6	NA	28x14.4	NA	240x140	NA	NA	NA	NA	382	Q-flow software	NA	Renal artery (both)
	LEGEND
	1T	Technique1
	A	Aorta
	S	Stenosis
	FFE	Fast Field Echo
	MDRD	Modification of Diet in Renal Disease
	DSS	Difference statistically significant
	USPC	ungated spiral PC
	FE-EPI	Multi-shot echo-planar
	LBNP	lower body negative pressure
	RAS	Renal artery stenosis
	PTRA	percutaneous transluminal renal angioplasty
	FMD	fibromuscular dysplasia
	RPF	Renal Plasma Flow
	Hem	hematocrit
	PAH	p-aminohippurate
	FF	filtration fraction
	RVR	Renal vascular resistance
	RI	Resistive index
	Pt	mean peritubular capillary pressure
	Pv	renal venous pressure all pressures in mmHg
	Q	afferent renal blood flow
	RBFI	renal blood flow index
	SVRI	Systemic vascular resistance index
	CO	Central venous pressure
	CI	Cardiac Index
	PSV	peak systolic velocity
	MDV	minimum diastolic velocity
	MV	mean velocity
	AVT	vasodilating medical therapy
	AnonVT	nonvasodilating medical therapy
[truncated: 5 more columns]
